# Supplementary material for: NKX6-3 in B-Cell Progenitor Differentiation and Leukemia
Source: Genes (Basel). 2025 Oct 14;16(10):1199. doi: 10.3390/genes16101199 (PMC12563489; doi:10.3390/genes16101199)
Supplement: Supplementary file 1 [file genes-16-01199-s001.zip]

Archive with 3 entries (3 files):
- Supplemental Figures 3-7.pdf
- Supplemental Tables 1-3.pdf
- Supplemental Figures 1 and 2.pdf
